# Supplementary material for: Structural insights into heterohexameric assembly of epilepsy-related ligand–receptor complex LGI1–ADAM22
Source: eLife. 2025 Jul 2;14:RP105918. doi: 10.7554/eLife.105918 (PMC12226019; doi:10.7554/eLife.105918)
Supplement: Figure 1—figure supplement 1—source data 1. [file elife-105918-fig1-figsupp1-data1.zip]

Archive with 6 entries (5 files):
- Figure1-FigureSupplement1-SourceData1/
- __MACOSX/._Figure1-FigureSupplement1-SourceData1
- Figure1-FigureSupplement1-SourceData1/P1080457.RW2
- __MACOSX/Figure1-FigureSupplement1-SourceData1/._P1080457.RW2
- Figure1-FigureSupplement1-SourceData1/P1080458.RW2
- __MACOSX/Figure1-FigureSupplement1-SourceData1/._P1080458.RW2
